# Supplementary material for: KL-VS heterozygosity is associated with lower amyloid-dependent tau accumulation and memory impairment in Alzheimer’s disease
Source: Nat Commun. 2021 Jun 22;12:3825. doi: 10.1038/s41467-021-23755-z (PMC8219708; doi:10.1038/s41467-021-23755-z)
Supplement: Supplementary file 4 — Source Data [file 41467_2021_23755_MOESM4_ESM.xlsx]

## Sheet: Figure 2a
brain region	KL-VS by amyloid-PET interaction effect (t-values)
middletemporal	4.66145
temporalpole	4.51827
inferiortemporal	4.12896
superiortemporal	3.62374
rostralmiddlefrontal	3.42232
inferiorparietal	3.37144
parahippocampal	3.28186
frontalpole	3.10727
fusiform	3.06363
parstriangularis	2.99323
medialorbitofrontal	2.97622
entorhinal	2.78796
caudalmiddlefrontal	2.77233
precuneus	2.71408
bankssts	2.65682
superiorfrontal	2.64973
posteriorcingulate	2.63247
lateralorbitofrontal	2.60624
isthmuscingulate	2.58636
parsorbitalis	2.50775
superiorparietal	2.4159
supramarginal	2.38557
caudalanteriorcingulate	2.16262
lateraloccipital	2.1089
parsopercularis	2.09212
cuneus	1.89326
lingual	1.7073
insula	1.68898
rostralanteriorcingulate	1.60198
precentral	1.50485
paracentral	1.33813
postcentral	1.00993
transversetemporal	0.560243
pericalcarine	0.284952

## Sheet: Figure 2b
brain region	KL-VS by amyloid-PET interaction effect (t-values)
middletemporal	4.66145
temporalpole	4.51827
inferiortemporal	4.12896
superiortemporal	3.62374
rostralmiddlefrontal	3.42232
inferiorparietal	3.37144
parahippocampal	3.28186
frontalpole	3.10727
fusiform	3.06363
parstriangularis	2.99323
medialorbitofrontal	2.97622
entorhinal	2.78796
caudalmiddlefrontal	2.77233
precuneus	2.71408
bankssts	2.65682
superiorfrontal	2.64973
posteriorcingulate	2.63247
lateralorbitofrontal	2.60624

## Sheet: Figure 2c
brain region	Klotho mRNA expression (log2 values) extracted from Allen brain atlas
entorhinal	4.18141
parahippocampal	4.17179
temporalpole	3.60254
fusiform	3.4403
inferiortemporal	3.38687
insula	3.38435
middletemporal	3.29859
isthmuscingulate	3.18832
caudalanteriorcingulate	3.1371
lateralorbitofrontal	3.05757
posteriorcingulate	3.05336
superiortemporal	3.02992
supramarginal	2.99953
bankssts	2.96659
paracentral	2.9099
parsorbitalis	2.89747
frontalpole	2.82943
precentral	2.81338
transversetemporal	2.81221
parstriangularis	2.79642
inferiorparietal	2.77503
parsopercularis	2.74256
medialorbitofrontal	2.69472
precuneus	2.68832
superiorfrontal	2.66957
cuneus	2.57669
postcentral	2.5688
superiorparietal	2.54902
lingual	2.52558
lateraloccipital	2.46258
rostralanteriorcingulate	2.42586
rostralmiddlefrontal	2.41961
caudalmiddlefrontal	2.41309
pericalcarine	2.2805

## Sheet: Figure 2d
brain region	Klotho mRNA expression (log2 values) extracted from Allen brain atlas
entorhinal	4.18141
parahippocampal	4.17179
temporalpole	3.60254
fusiform	3.4403
inferiortemporal	3.38687
insula	3.38435
middletemporal	3.29859
isthmuscingulate	3.18832
caudalanteriorcingulate	3.1371

## Sheet: Figure 2e
brain region	KL-VS by amyloid-PET interaction effect (t-values)	Klotho mRNA expression (log2 values) extracted from Allen brain atlas
middletemporal	4.66145	3.29859
temporalpole	4.51827	3.60254
inferiortemporal	4.12896	3.38687
superiortemporal	3.62374	3.02992
rostralmiddlefrontal	3.42232	2.41961
inferiorparietal	3.37144	2.77503
parahippocampal	3.28186	4.17179
frontalpole	3.10727	2.82943
fusiform	3.06363	3.4403
parstriangularis	2.99323	2.79642
medialorbitofrontal	2.97622	2.69472
entorhinal	2.78796	4.18141
caudalmiddlefrontal	2.77233	2.41309
precuneus	2.71408	2.68832
bankssts	2.65682	2.96659
superiorfrontal	2.64973	2.66957
posteriorcingulate	2.63247	3.05336
lateralorbitofrontal	2.60624	3.05757
isthmuscingulate	2.58636	3.18832
parsorbitalis	2.50775	2.89747
superiorparietal	2.4159	2.54902
supramarginal	2.38557	2.99953
caudalanteriorcingulate	2.16262	3.1371
lateraloccipital	2.1089	2.46258
parsopercularis	2.09212	2.74256
cuneus	1.89326	2.57669
lingual	1.7073	2.52558
insula	1.68898	3.38435
rostralanteriorcingulate	1.60198	2.42586
precentral	1.50485	2.81338
paracentral	1.33813	2.9099
postcentral	1.00993	2.5688
transversetemporal	0.560243	2.81221
pericalcarine	0.284952	2.2805
